# Supplementary material for: Antidementia Effects of Alternanthera philoxeroides in Ovariectomized Mice Supported by NMR-Based Metabolomic Analysis
Source: Molecules. 2021 May 9;26(9):2789. doi: 10.3390/molecules26092789 (PMC8125874; doi:10.3390/molecules26092789)
Supplement: Supplementary file 1 [file molecules-26-02789-s001.zip]

Archive with 1 entries (1 files):
- molecules-1199224-supplementary.pdf
